# Supplementary material for: i4mC-Deep: An Intelligent Predictor of N4-Methylcytosine Sites Using a Deep Learning Approach with Chemical Properties
Source: Genes (Basel). 2021 Jul 23;12(8):1117. doi: 10.3390/genes12081117 (PMC8393747; doi:10.3390/genes12081117)
Supplement: Supplementary file 1 [file genes-12-01117-s001.zip]

Archive with 1 entries (1 files):
- genes-1270927-supplementary.pdf
